# Supplementary material for: The sequoia-loving sprite, a new genus and species of fungus gnat (Diptera, Mycetophilidae) from California
Source: Zookeys. 2014 Aug 28;(437):109–26. doi: 10.3897/zookeys.437.7932 (PMC4155732; doi:10.3897/zookeys.437.7932)
Supplement: XML Treatment for Spritella [file zookeys.437.7932-treatment1.xml]

<!DOCTYPE tp:taxon-treatment
  PUBLIC "-//TaxonX//DTD Taxonomic Treatment Publishing DTD v0 20100105//EN" "tax-treatment-NSO.dtd">
<tp:taxon-treatment xmlns:tp="http://www.plazi.org/taxpub"><tp:treatment-meta><kwd-group><label>Taxon classification</label><kwd><named-content content-type="kingdom">Animalia</named-content></kwd><kwd><named-content content-type="order">Diptera</named-content></kwd><kwd><named-content content-type="family">Mycetophilidae</named-content></kwd></kwd-group><mixed-citation publication-type="journal"><person-group><name><surname>Kerr</surname><given-names>Peter H.</given-names></name></person-group><article-title>The sequoia-loving sprite, a new genus and species of fungus gnat (Diptera, Mycetophilidae) from California</article-title><source>Zookeys</source><day>28</day><month>8</month><year>2014</year><volume>2014</volume><issue>437</issue><fpage>109</fpage><lpage>126</lpage><pub-id pub-id-type="doi">10.3897/zookeys.437.7932</pub-id></mixed-citation></tp:treatment-meta><tp:nomenclature><tp:taxon-name>
                        <tp:taxon-name-part taxon-name-part-type="genus">Spritella</tp:taxon-name-part>
                        <object-id xmlns:xlink="http://www.w3.org/1999/xlink" content-type="zoobank" xlink:type="simple">http://zoobank.org/BAA00509-5AFE-42E3-9A05-B10FE54A83E3</object-id>
                    </tp:taxon-name><tp:taxon-status xmlns:xlink="http://www.w3.org/1999/xlink" xlink:type="simple">gen. n.</tp:taxon-status></tp:nomenclature><tp:treatment-sec sec-type="Type species"><title>Type species.</title><p><italic><tp:taxon-name>Spritella sequoiaphila</tp:taxon-name></italic> gen. et sp. n., by current designation.</p></tp:treatment-sec><tp:treatment-sec sec-type="Diagnosis"><title>Diagnosis.</title><p>Three ocelli, antennae with 14 cylindrical flagellomeres, maxillary palpus 4-segmented, scutum raised above level of head, upper half of anepisternum with setae, ventro-posterior area of katepisternum with microsetae, tibial spurs 1:2:2. Wing membrane with macrotrichia; costa produced beyond tip of R<sub>5</sub>; subcosta long, ending at C, approximately at midpoint of wing; sc-r present, arising beyond origin of Rs; r-m missing because Rs and M<sub>1</sub> touching or r-m present, short; M<sub>2</sub> arising from discal cell basad of origin of Rs or at base of M<sub>1</sub>; cubital vein unforked, A<sub>1</sub> well developed, reaching beyond origin of Rs. Male gonostylus without basal appendages.</p><p><italic><tp:taxon-name>Spritella</tp:taxon-name></italic> gen. n. resembles <italic><tp:taxon-name>Acnemia</tp:taxon-name></italic> Winnertz by its lack of a posterior fork and foreshortened medial stem. However, the new genus is readily separated from <italic><tp:taxon-name>Acnemia</tp:taxon-name></italic> by the presence of setae on the anepisternum and katepisternum; sc-r arising well beyond origin of Rs; and by having male gonostylus without a basal process. Other sciophiline genera that also lack the cubital fork include <italic><tp:taxon-name>Afrocnemia</tp:taxon-name></italic> Matile, <italic><tp:taxon-name>Cluzobra</tp:taxon-name></italic> Edwards, <italic><tp:taxon-name>Monoclona</tp:taxon-name></italic> Mik, and <italic><tp:taxon-name>Parvicellula</tp:taxon-name></italic> Marshall. In the new genus, crossvein sc-r is clearly present unlike in <italic><tp:taxon-name>Afrocnemia</tp:taxon-name></italic> and <italic><tp:taxon-name>Cluzobra</tp:taxon-name></italic>; R<sub>4</sub> is absent unlike in <italic><tp:taxon-name>Parvicellula</tp:taxon-name></italic>; and the macrotrichia of wing membrane are decumbent, directed toward wing apex unlike in <italic><tp:taxon-name>Monoclona</tp:taxon-name></italic>. The long subcostal vein of <italic><tp:taxon-name>Spritella</tp:taxon-name></italic> gen. n. (relative to wing length) and position of sc-r relative to Rs is also distinctively different from these genera.</p></tp:treatment-sec><tp:treatment-sec sec-type="Description"><title>Description.</title><p><bold>Head</bold> shape in anterior view subequal, approximately as long as wide; medial eye margins farther apart dorsally than ventrally; antennal eye notch present, at least two ommatidia deep; interommatidial setulae present between all ommatidia; ocelli three, nearly linear; lateral ocellus between 1× and 1.5× its own diameter from eye margin, between 2.5× and 3× its own distance from median ocellus; all ocelli dorsad of eye margin; occipital suture from median ocellus to occiput absent; frontal <!--PageBreak-->suture between median ocellus and ventral margin of frons complete, suture between lateral ocelli and eyes also present; frons with setae; face approximately 2× longer than wide, parallel-sided along most of length, bearing setulae throughout; face and clypeus separated by complete suture; clypeus ovate, approximately one-half length of face, covered with short setae. Antennal scape and pedicel subequal in size; scape with setae approximately 2× scape length; pedicel setae approximate length of pedicel; antennal flagellomeres 14, cylindrical, approximately 3× longer than wide, approximately the same length but thinner distally, densely covered with short setae. Palp with 4 visible segments, none with apparent sensory pit.</p><p><bold>Thorax</bold> (Fig. <xref ref-type="fig" rid="F2">2</xref>) raised, scutum dorsad of head position; short setae distributed throughout scutum, acrostichal setae present, bristles present along lateral margins of scutum; postalar wall and callus separated by carina; scutellum clearly wider than long, narrower than scutum; antepronotum and proepisternum with bristles; anepisternum with setae dorsally; anterior basalare bare; anapleural suture incomplete; katepisternum with setae ventro-posteriorly; anepimeron bare; anepisternum with few inconspicuous setulae; laterotergite raised ventrally, with bristles and shorter setae; metepisternum bare; mediotergite with three bands of bristles ventrally and shorter setae that extend along dorsoventral length, medially. <bold>Wing</bold> membrane covered with microtrichia and macrotrichia that are arranged irregularly; C ending beyond R<sub>5</sub>; dorsal surface of humeral vein without setae, ventral surface with setae; subcostal vein setose on both sides, ending in C, approximately at midpoint of wing; sc-r present, arising distad of origin of Rs; R<sub>1</sub> setose on dorsal and ventral surfaces, although bare basad of Rs vein ventrally; vestigial M vein within discal cell present or absent; R<sub>4</sub> not present, r-m present or absent (R<sub>5</sub> joining M<sub>1</sub> at junction with Rs); M<sub>1</sub> setose above, bare below; M<sub>2</sub> setose above, bare below, either arising from bM, from junction of M<sub>1</sub> and Rs, or from base of M<sub>1</sub>; cubital vein unforked, setose above, bare below, ending at wing margin; CuP strong at base, extending apically as weak fold; anal vein strong, setose on both sides (less so ventrally), extending beyond origin of Rs. <bold>Legs</bold> elongate; coxae with dark, erect setae and lighter, shorter decumbent setae; femora with short, appressed setae and microtrichia; mid tibial organ absent; tibial spur formula 1:2:2; tibiae with short, appressed setulae and short, erect setae that are no longer than half widest width of tibia; tarsal claws small; empodium developed.</p><p><bold>Abdomen</bold> with segments of subequal width; sternites with two longitudinal fold lines along length; in male, segments 8 modified so that genitalia orient upwards. <bold>Male terminalia</bold> with enlarged, hood-like epandrial sclerite (tergite IX); cerci and epiproct reduced; hypoproct with lightly sclerotized anterior apodemes; gonocoxites widely separated, joined by narrow medial bridge; gonostyli simple, without subtending appendages, inwardly-directed, and arising from middle area of gonocoxites. <bold>Female terminalia</bold> with first cerci elongate, second cerci ovoid, sternite 8 clearly larger than tergite 8.</p></tp:treatment-sec><tp:treatment-sec sec-type="Etymology"><title>Etymology.</title><p>The genus name is feminine, derived from the English “sprite” and the Latin ending “-ella”, as a diminutive.</p><!--PageBreak--></tp:treatment-sec><tp:treatment-sec><!--Section generated to contain objects referenced in tp:taxon-treatment.--><fig id="F2" position="float" orientation="portrait"><label>Figure 2.</label><caption><p><italic><tp:taxon-name>Spritella sequoiaphila</tp:taxon-name></italic> sp. n., thorax, lateral view [paratype male, #11G040]. Abbreviations: <bold>anepm</bold> anepimeron <bold>anepst</bold> anepisternum <bold>aprnt</bold> antepronotum <bold>a spr</bold> anterior spiracle <bold>cx</bold> coxa <bold>hlt</bold> halter <bold>kepst</bold> katepisternum <bold>ltg</bold> laterotergite <bold>mr</bold> meron mtg mediotergite <bold>mtanepst</bold> anepisternum <bold>mtepm</bold> metepimeron <bold>mtkepst</bold> metakatepisternum <bold>p spr</bold> posterior spiracle <bold>patg</bold> paratergite <bold>proepm</bold> proepimeron <bold>proepst</bold> proepisternum <bold>sc</bold> scutum <bold>sctl</bold> scutellum.</p></caption><graphic xmlns:xlink="http://www.w3.org/1999/xlink" xlink:href="zookeys-437-109-g002.jpg" position="float" orientation="portrait" xlink:type="simple"/></fig></tp:treatment-sec></tp:taxon-treatment>
