# Supplementary material for: The sequoia-loving sprite, a new genus and species of fungus gnat (Diptera, Mycetophilidae) from California
Source: Zookeys. 2014 Aug 28;(437):109–26. doi: 10.3897/zookeys.437.7932 (PMC4155732; doi:10.3897/zookeys.437.7932)
Supplement: XML Treatment for Spritella sequoiaphila [file zookeys.437.7932-treatment2.xml]

<!DOCTYPE tp:taxon-treatment
  PUBLIC "-//TaxonX//DTD Taxonomic Treatment Publishing DTD v0 20100105//EN" "tax-treatment-NSO.dtd">
<tp:taxon-treatment xmlns:tp="http://www.plazi.org/taxpub"><tp:treatment-meta><kwd-group><label>Taxon classification</label><kwd><named-content content-type="kingdom">Animalia</named-content></kwd><kwd><named-content content-type="order">Diptera</named-content></kwd><kwd><named-content content-type="family">Mycetophilidae</named-content></kwd></kwd-group><mixed-citation publication-type="journal"><person-group><name><surname>Kerr</surname><given-names>Peter H.</given-names></name></person-group><article-title>The sequoia-loving sprite, a new genus and species of fungus gnat (Diptera, Mycetophilidae) from California</article-title><source>Zookeys</source><day>28</day><month>8</month><year>2014</year><volume>2014</volume><issue>437</issue><fpage>109</fpage><lpage>126</lpage><pub-id pub-id-type="doi">10.3897/zookeys.437.7932</pub-id></mixed-citation></tp:treatment-meta><tp:nomenclature><tp:taxon-name>
                        <tp:taxon-name-part taxon-name-part-type="genus">Spritella</tp:taxon-name-part>
                        <tp:taxon-name-part taxon-name-part-type="species">sequoiaphila</tp:taxon-name-part>
                        <object-id xmlns:xlink="http://www.w3.org/1999/xlink" content-type="zoobank" xlink:type="simple">http://zoobank.org/8135BBEC-1424-401B-9320-53205C3AD187</object-id>
                    </tp:taxon-name><tp:taxon-status xmlns:xlink="http://www.w3.org/1999/xlink" xlink:type="simple">sp. n.</tp:taxon-status><xref ref-type="fig" rid="F1">Figs 1</xref><xref ref-type="fig" rid="F2"/><xref ref-type="fig" rid="F3"/><xref ref-type="fig" rid="F4"/><xref ref-type="fig" rid="F5"/><xref ref-type="fig" rid="F6"/><xref ref-type="fig" rid="F7"/><xref ref-type="fig" rid="F8"/><xref ref-type="fig" rid="F9">–13</xref></tp:nomenclature><tp:treatment-sec sec-type="Type Material"><title>Type material.</title><p>Holotype: ♂, “USA: CA: USA: CA: Tulare Co.: Whitaker Forest, EshomCrk.Drainage, nr. tree#142, 36.7062°N, -118.9319°W, 1650masl, YPT, 3.vi–16.vii.2010 P.H. Kerr” / “HOLOTYPE 10F761♂ <italic><tp:taxon-name>Spritella sequoiaphila</tp:taxon-name></italic> Kerr 2014” [red label]. Deposited in CSCA, dissected specimen mounted on gray point, terminalia in glass vial marked “10F761 HT” on pin below specimen. Type locality indicated in Fig. <xref ref-type="fig" rid="F10">14</xref>.</p><p>Paratypes: 1 ♂, USA: CA: Calaveras Co., Calaveras Big Trees SP, S. grove fire rd., nr. Beaver Creek, MT#1, <named-content xmlns:xlink="http://www.w3.org/1999/xlink" content-type="dwc:verbatimCoordinates" xlink:type="simple">38°15.41'N, 120°15.25'W</named-content> 1385masl, 22.v.–11.vi.2007 P.H. Kerr &amp; A.R. Cline 07LOT086” [CSCA]; 7 ♂♂, 8 ♀, “USA: CA: Tulare Co.: Whitaker Forest, E.EshomCrk.Drainage, nr. tree#142, <named-content xmlns:xlink="http://www.w3.org/1999/xlink" content-type="dwc:verbatimCoordinates" xlink:type="simple">36.7062°N, 118.9319°W</named-content>, 1650masl, MT, 3.vi–16.vii.2010 P.H. Kerr CSCA10L174” [CSCA]; 8 ♂♂, 3 ♀, “USA: CA: Tulare Co: Whitaker’s Forest, Ridge S. of Eshom Crk., 1620masl, <named-content xmlns:xlink="http://www.w3.org/1999/xlink" content-type="dwc:verbatimCoordinates" xlink:type="simple">36.7011°N, 118.9363°W</named-content>, MT, 3.vi–16.vii.2010 P.H. Kerr CSCA10L175” [CSCA]; 4 ♂♂, 2 ♀, “USA: CA: Tulare Co.: Whitaker Forest, E.EshomCrk.Drainage, nr. tree#142, 36.7062°N, -118.9319°W, 1650masl, YPT, 3.vi–16.vii.2010 P.H. Kerr CSCA10L258” [CSCA]; 1 ♂, “USA: CA: Glenn Co., Atchison Campsite pine forest, ex: Malaise, elev. 1310m, 20–24.v.2012, colls: K. Will, K. Yao, N. Grady-Grot, <named-content xmlns:xlink="http://www.w3.org/1999/xlink" content-type="dwc:verbatimCoordinates" xlink:type="simple">39°45'00"N, 122°55'33"W</named-content>, CAL2012.v.23.5” [EMEC].</p></tp:treatment-sec><tp:treatment-sec sec-type="Diagnosis"><title>Diagnosis.</title><p>This species may be distinguished by the characters of the genus and by the male genitalia; particularly the gonostylus which has two apical lobes, the ventral one being distinctly sclerotized and darkened.</p></tp:treatment-sec><tp:treatment-sec sec-type="Description"><title>Description.</title><p>Male. Body length (n=4): 4.6–6.6, 5.7 [4.6] mm. Wing length: 5.3–5.9, 5.6 [5.9] mm (n=4).</p><p><italic>Coloration</italic> (Figs <xref ref-type="fig" rid="F1">1</xref>, <xref ref-type="fig" rid="F2">2</xref>). Head brown; face and clypeus brown; palpomeres light brown to brown. Antennal scape and pedicel yellowish light brown, base of first flagellomere yellowish light brown, otherwise brown; all remaining flagellomeres brown. Thorax variously yellow, yellowish to orangish brown to brown; scutum yellowish light brown dorsally, with faint brown band postero-medially, orangish brown to brown laterally; scutellum light brown to brown; antepronotum, proepisternum, anepisternum, and katepisternum brown; anepimeron light brown; laterotergite and anepisternum brown; metepimeron and metakatepisternum brown to dark brown; halteres yellowish light brown; mediotergite yellowish light brown. Wing membrane lightly brown infuscated. Coxae dark brown; femora yellowish light brown; tibiae slightly darker yellowish light brown; tarsi brown. Abdominal segments light brown to brown, lighter in color near anterior margin on segments 1–6. Terminalia brown.</p><fig id="F1" position="float" orientation="portrait"><label>Figure 1.</label><caption><p><italic><tp:taxon-name>Spritella sequoiaphila</tp:taxon-name></italic> sp. n., habitus [holotype male, # 10F761]. Scale bar = 1 mm.</p></caption><graphic xmlns:xlink="http://www.w3.org/1999/xlink" xlink:href="zookeys-437-109-g001.jpg" position="float" orientation="portrait" xlink:type="simple"/></fig><fig id="F2" position="float" orientation="portrait"><label>Figure 2.</label><caption><p><italic><tp:taxon-name>Spritella sequoiaphila</tp:taxon-name></italic> sp. n., thorax, lateral view [paratype male, #11G040]. Abbreviations: <bold>anepm</bold> anepimeron <bold>anepst</bold> anepisternum <bold>aprnt</bold> antepronotum <bold>a spr</bold> anterior spiracle <bold>cx</bold> coxa <bold>hlt</bold> halter <bold>kepst</bold> katepisternum <bold>ltg</bold> laterotergite <bold>mr</bold> meron mtg mediotergite <bold>mtanepst</bold> anepisternum <bold>mtepm</bold> metepimeron <bold>mtkepst</bold> metakatepisternum <bold>p spr</bold> posterior spiracle <bold>patg</bold> paratergite <bold>proepm</bold> proepimeron <bold>proepst</bold> proepisternum <bold>sc</bold> scutum <bold>sctl</bold> scutellum.</p></caption><graphic xmlns:xlink="http://www.w3.org/1999/xlink" xlink:href="zookeys-437-109-g002.jpg" position="float" orientation="portrait" xlink:type="simple"/></fig><!--PageBreak--><p><italic>Head</italic>. Ocelli slightly raised; middle ocellus smaller than (approx. 0.5× size of) lateral ocelli. Face with golden brown setae laterally, mostly bare medially. Antenna length 2.7–3.0, 2.9 [2.7] mm (n=4); about 2× length of thorax, shorter than abdomen. Palpus with four visible palpomeres, slightly longer than width of head (anterior view); length of palpomeres 1 and 2 nearly subequal (palpomere 2 longer); palpomere 3 approx. 5× longer than wide; palpomere 4 approx. 10× longer than wide, subequal to or shorter than combined length of palpomeres 1–3.</p><!--PageBreak--><!--PageBreak--><!--PageBreak--><p><italic>Thorax and Abdomen</italic>. Wing as Fig. <xref ref-type="fig" rid="F3">3</xref>; Rs distinctly elongate; vestigial M vein present within discal cell; M<sub>1</sub> arises from R<sub>4+5</sub> at origin of Rs so that r-m not present; M<sub>2</sub> weak at base. Tergite 8 reduced (Fig. <xref ref-type="fig" rid="F4">4</xref>), with setae on posterolateral margin, and a pair of setulae sub dorsally; sternite 8 (Fig. <xref ref-type="fig" rid="F5">5</xref>) elongate, setose on posterior half, approximately half width of sternite 7.</p><fig id="F3" position="float" orientation="portrait"><label>Figure 3.</label><caption><p><italic><tp:taxon-name>Spritella sequoiaphila</tp:taxon-name></italic> sp. n., right wings [paratype male, #10F296; paratype female #14P342]. Scale bar = 1 mm.</p></caption><graphic xmlns:xlink="http://www.w3.org/1999/xlink" xlink:href="zookeys-437-109-g003.jpg" position="float" orientation="portrait" xlink:type="simple"/></fig><fig id="F4" position="float" orientation="portrait"><label>Figure 4.</label><caption><p><italic><tp:taxon-name>Spritella sequoiaphila</tp:taxon-name></italic> sp. n., male abdominal tergites 7–8 [holotype, # 10F761]. Sternite 7 slightly visible below. <bold>t</bold> tergite. Scale bar = 0.1 mm.</p></caption><graphic xmlns:xlink="http://www.w3.org/1999/xlink" xlink:href="zookeys-437-109-g004.jpg" position="float" orientation="portrait" xlink:type="simple"/></fig><fig id="F5" position="float" orientation="portrait"><label>Figure 5.</label><caption><p><italic><tp:taxon-name>Spritella sequoiaphila</tp:taxon-name></italic> sp. n., abdominal sternites 7–8 [holotype male, # 10F761] (looking through t7). <bold>s</bold> sternite. Scale bar = 0.1 mm.</p></caption><graphic xmlns:xlink="http://www.w3.org/1999/xlink" xlink:href="zookeys-437-109-g005.jpg" position="float" orientation="portrait" xlink:type="simple"/></fig><p><italic>Male Genitalia</italic> (Figs <xref ref-type="fig" rid="F6">6</xref>–<xref ref-type="fig" rid="F7">9</xref>). Epandrium deeply emarginate both anteriorly and posteriorly, with pair of submedial apical fins (Fig. <xref ref-type="fig" rid="F6">6</xref>) and pair of short lateral processes (Fig. <xref ref-type="fig" rid="F7">8</xref>). Gonostyli with pair of setose apical lobes, the ventral one with dark sclerotization.</p><fig id="F6" position="float" orientation="portrait"><label>Figures 6–7.</label><caption><p><italic><tp:taxon-name>Spritella sequoiaphila</tp:taxon-name></italic> sp. n., illustrations and photomicrographs of structures of the male genitalia, dorsal view [holotype male, # 10F761]. <bold>6</bold> epandrium <bold>7</bold> gonocoxites. Images same scale, scale bar = 0.1 mm.</p></caption><graphic xmlns:xlink="http://www.w3.org/1999/xlink" xlink:href="zookeys-437-109-g006.jpg" position="float" orientation="portrait" xlink:type="simple"/></fig><fig id="F7" position="float" orientation="portrait"><label>Figures 8–9.</label><caption><p><italic><tp:taxon-name>Spritella sequoiaphila</tp:taxon-name></italic> sp. n., structures of the male genitalia, lateral view [holotype male, # 10F761]. <bold>8</bold> epandrium <bold>9</bold> gonocoxites. Scale bar = 0.1 mm.</p></caption><graphic xmlns:xlink="http://www.w3.org/1999/xlink" xlink:href="zookeys-437-109-g007.jpg" position="float" orientation="portrait" xlink:type="simple"/></fig><p>Female. Body length: 4.4–5.5, 5.1 mm (n=4). Wing length: 4.8–5.3, 5.1 mm (n=4). Antenna length 1.9–2.2, 2.1 mm (n=4).</p><p><italic>Coloration</italic>. Similar to male.</p><p><italic>Thorax</italic>. Wing as Fig. <xref ref-type="fig" rid="F3">3</xref>; Rs not as long as in male; vestigial M vein within discal cell absent; r-m present; M<sub>2</sub> arises at or near base of M<sub>1</sub>.</p><p><italic>Female Genitalia</italic> (Fig. <xref ref-type="fig" rid="F8">10</xref>). Tergite 8 narrow, expanded laterally; first cerci fused, approx. 2× longer than wide; second cerci ovoid; hypoproct elongate, subtending most of cercus 1; sternite 8 with deep medial cleft reaching anterior margin.</p><fig id="F8" position="float" orientation="portrait"><label>Figures 10–11.</label><caption><p><italic><tp:taxon-name>Spritella sequoiaphila</tp:taxon-name></italic> sp. n., structures of the male genitalia, posterior view [holotype male, #10F761]. <bold>10</bold> epandrium <bold>11</bold> gonocoxites. Scale bar = 0.1 mm.</p></caption><graphic xmlns:xlink="http://www.w3.org/1999/xlink" xlink:href="zookeys-437-109-g008.jpg" position="float" orientation="portrait" xlink:type="simple"/></fig><fig id="F9" position="float" orientation="portrait"><label>Figure 12–13.</label><caption><p><bold>12</bold> <italic><tp:taxon-name>Spritella sequoiaphila</tp:taxon-name></italic> sp. n., structures of the female genitalia, dorsal view [# 14P342]. Scale bar = 0.1 mm <bold>13</bold> <italic><tp:taxon-name>Spritella sequoiaphila</tp:taxon-name></italic> sp. n., structures of the female genitalia, lateral view [# 14P342]. Scale bar = 0.1 mm</p></caption><graphic xmlns:xlink="http://www.w3.org/1999/xlink" xlink:href="zookeys-437-109-g009.jpg" position="float" orientation="portrait" xlink:type="simple"/></fig></tp:treatment-sec><tp:treatment-sec sec-type="Etymology"><title>Etymology.</title><p>The species epithet is an adjective, referring to its affiliation with giant sequoia groves (“sequoia-loving”).</p></tp:treatment-sec><tp:treatment-sec><!--Section generated to contain objects referenced in tp:taxon-treatment.--><fig id="F10" position="float" orientation="portrait"><label>Figure 14.</label><caption><p>Locality of <italic><tp:taxon-name>Spritella sequoiaphila</tp:taxon-name></italic> sp. n., showing 6-meter Malaise trap; Whitaker Forest (UC Berkeley Center for Forestry), Tulare Co. [CSCA10L258].</p></caption><graphic xmlns:xlink="http://www.w3.org/1999/xlink" xlink:href="zookeys-437-109-g010.jpg" position="float" orientation="portrait" xlink:type="simple"/></fig></tp:treatment-sec></tp:taxon-treatment>
