# Supplementary material for: The sequoia-loving sprite, a new genus and species of fungus gnat (Diptera, Mycetophilidae) from California
Source: Zookeys. 2014 Aug 28;(437):109–26. doi: 10.3897/zookeys.437.7932 (PMC4155732; doi:10.3897/zookeys.437.7932)
Supplement: Supplementary material 1 — Data matrix in nexus format (modified from Borkent and Wheeler 2013) [file zookeys-437-109-s001.nex]

#NEXUS
BEGIN TAXA;
	TITLE Taxa;
	DIMENSIONS NTAX=92;
	TAXLABELS
	Mycomya_marginata Allactoneura_obscurata Exechia_attrita Exechia_fusca Gnoriste_bilineata Gnoriste_macra Leia_oblectabilis Manota_n.sp. Mycetophila_exstincta Mycetophila_fungorum Tetragoneura_pimpla Acnemia_falkei Acnemia_fulvicollis Acnemia_nitidicollis Acnemia_vockerothi Acomoptera_plexipus Acomoptera_vockerothi Adicroneura_biocellata Afrocnemia_whitfieldae Allocotocera_dilatata Allocotocera_flavicoxa Allocotocera_parvula Allocotocera_pulchella Anaclileia_nepalensis Anaclileia_vockerothi Aneura_boletinoides Aneura_longistila Austrosciophila_solitaria Azana_anomala Azana_asiatica Azana_n.sp. Baeopterogyna_nudipes Cluzobra_antennullata Cluzobra_plaumanni Coelophthinia_curta Coelophthinia_flavithorax Coelophthinia_thoracica Drepanocercus_ensifer Eudicrana_basinerva Eudicrana_nicholsoni Eudicrana_obumbrata Impleta_polypori Leptomorphus_medleri Leptomorphus_neivai Leptomorphus_walkeri Loicia_basifurca Megalopelma_nigroclavatus Megalopelma_platyura Monoclona_bicolor Monoclona_floridensis Monoclona_furcata Monoclona_rufilatera Morganiella_fusca Neoaphelomera_cristata Neoaphelomera_skusei Neoaphelomera_sydneyensis Neotrizygia_obscura Neuratelia_nemoralis Neuratelia_sayi Neuratelia_scitula Paramorganiella_adventurosa Paratinia_recurva Paratinia_sciarina Paratrizygia_conformis Paratrizygia_setifera Paratrizygia_spinulosa Parvicellula_fascipennis Parvicellula_flabellifera Parvicellula_producta Parvicellula_triangula Phthinia_furcata Phthinia_humilis Phthinia_longiventris Phthinia_n.sp. Phthinia_tanypus Polylepta_borealis Polylepta_guttiventris Sciophila_adamsi Sciophila_hirta Sciophila_n.sp. Sciophila_nepalensis Sciophila_rufa Speolepta_leptogaster Duretophragma_glabanum Duretophragma_longifurcata Stenophragma_meridianum Stenophragma_papanorum Syntemna_hungarica Tasmanina_gracilis Taxicnemis_marshalli Trizygia_flavipes Spritella_seqoiaphila 
	;

END;

BEGIN CHARACTERS;
	TITLE  Character_Matrix;
	DIMENSIONS  NCHAR=96;
	FORMAT DATATYPE = STANDARD GAP = - MISSING = ? SYMBOLS = "  0 1 2 3";

MATRIX
Mycomya_marginata            10001?00?? 0002000011 100100?000 0200000000 11?0000000 0020?10001 1000000000 0001011000 0002011110 000000
Allactoneura_obscurata       0021020112 0100010000 000200?002 2?00010101 11?0000000 100110?001 1110000000 0000011000 1200010101 210000
Exechia_attrita              10201?22?? 1101111001 010200?100 0200011111 11?0100003 1100?0?001 1110000200 0001000020 0102011111 211000
Exechia_fusca                10201?22?? 1101111011 010200?100 0200011111 11?0100003 1100?0?001 1110000200 0001000020 0102011111 211000
Gnoriste_bilineata           0001011000 1000000000 000200?000 0000000000 11?0000000 0000?10000 1110000200 0001011000 0000010001 210000
Gnoriste_macra               0011010100 1000000000 000200?000 0000000000 11?0000000 0000?10000 1110000000 0001001000 0000010001 210000
Leia_oblectabilis            1010022212 1101010010 000200?000 0000010101 11?0000000 1000?0?101 1110100000 0001011000 0111011100 101000
Manota_n.sp.                 1010011100 1100010000 012210?112 2?00010101 11?0000003 1100?0?000 111???0?20 2001011001 1212011200 211000
Mycetophila_exstincta        10201?22?? 1101000011 0002012100 0200011111 11?0110013 1100?0?001 1110000000 0001011020 0112011101 210000
Mycetophila_fungorum         10201?22?? 1101000011 0002012100 0200011011 11?0110013 1100?0?001 1110000000 0001011020 0112011101 211000
Tetragoneura_pimpla          0020010100 0110000000 011100?000 0000000100 11?0000002 1000?0?000 0000000010 0000011000 0000210101 211000
Acnemia_falkei               1000010100 0000211120 010200?000 0010010001 0101011110 1001111110 1110000200 001???10?1 0100010102 101001
Acnemia_fulvicollis          1000010100 0001011120 001200?000 0010010001 0100011110 0001111110 1110100200 001???10?1 0100010102 101001
Acnemia_nitidicollis         1000010100 0001011120 011200?000 0010010001 0101011110 0001111110 1110100200 001???10?1 0100010102 101001
Acnemia_vockerothi           1000021100 0001011120 001200?000 0210010001 0101011110 0001111110 1110100200 001???10?1 0100010102 101001
Acomoptera_plexipus          0101001100 1011100000 000000?000 0000000000 11?0000000 0000?10000 1010000001 0001011000 0000000002 000000
Acomoptera_vockerothi        0101001100 1011100100 000000?000 0000000000 11?0000000 0000?10000 1010000001 0001011001 0000000102 000000
Adicroneura_biocellata       20101?00?? 0000212001 000200?000 0010010001 0100011000 01?0?10100 0112101?2? 2?01011020 00000?0112 000000
Afrocnemia_whitfieldae       1010021100 1001011121 002200?000 0210010001 0100011010 1101111110 1110100200 001???10?1 0000110202 101000
Allocotocera_dilatata        0000011100 1001112000 0202011010 0010010011 0101011000 1001110110 1110110001 0101111000 0000110002 000010
Allocotocera_flavicoxa       1000011100 1001112000 2112011010 0010010011 0100011100 0001110110 1110110001 0101011000 0000110002 000010
Allocotocera_parvula         1000011100 1001012000 0112011010 0011210011 0101011110 0001110110 1111110021 0101011000 0000110002 000010
Allocotocera_pulchella       1000011100 1001012000 1212011010 0011210011 0101011110 0001110110 1111110001 0101011100 0000110002 000010
Anaclileia_nepalensis        1000010000 0010111100 000100?000 0010010001 0100011100 0101011110 1110110121 0101011020 0000000102 000000
Anaclileia_vockerothi        1000000000 0000111100 000200?000 0010010001 0100011010 0001010110 1110110021 0101011010 0000000002 000000
Aneura_boletinoides          0002011100 1001100000 000100?000 0000000000 0100001000 0001010010 0102000000 0001011021 0110010102 101000
Aneura_longistila            0012012100 1001200000 000100?000 0000000000 0100001000 0001010010 0002000000 0001011021 0110010202 101000
Austrosciophila_solitaria    1000011000 0000011111 001200?000 0010010011 0101011010 0021110110 1010110201 0101011021 0100110102 ???000
Azana_anomala                2010000100 0010011110 0102012000 0010010001 0100011003 110????110 1112100200 201???10?1 0100010002 ???000
Azana_asiatica               2010000000 0000011110 0102012000 0010010001 0100011003 110????110 1112100200 201???10?1 0100010002 101000
Azana_n.sp.                  10201?00?? 0000111120 2222011000 0010010001 0100011013 1101111110 0112101?2? 2?1???10?1 12000?0012 100000
Baeopterogyna_nudipes        0021010000 0011012100 000200?100 0001210011 0100011000 0001110011 1110110011 0101111101 1200000002 110000
Cluzobra_antennullata        10001?11?? 0001212120 001200?000 0210010001 0100011010 1101110110 0100100200 001???10?1 0100010202 ???000
Cluzobra_plaumanni           10001?01?? 0001212110 001200?000 0210010001 0100011010 1101110110 1110110200 001???10?1 0100010202 101000
Coelophthinia_curta          1000021110 1011010100 000100?000 0110000001 11?0000000 1000?0?000 0100000200 0001011021 0110200111 100000
Coelophthinia_flavithorax    10?0021110 10?1010000 ?00100?000 0100000001 11?0000000 1000?0?000 0100000200 0001011021 0110000111 100000
Coelophthinia_thoracica      1000021110 1011010000 000100?000 0210000001 11?0000000 1000?0?000 0100000200 0001011021 0110200111 100000
Drepanocercus_ensifer        1002001100 0001100110 000000?000 0000000000 11?0000000 0000?10000 1010000000 0002011000 0000010002 000000
Eudicrana_basinerva          10101?21?? 1001112002 100100?100 1211110001 0101011110 0011110110 1010110001 0101011000 0000010212 100000
Eudicrana_nicholsoni         00101?21?? 1001212??? ??0100?100 1211110001 0100011000 0021110010 1010110101 0101011000 0000010??2 100000
Eudicrana_obumbrata          10101?21?? 1001112002 100100?100 1211110001 0100011110 0021110110 1010010001 0101011001 0000010212 100000
Impleta_polypori             2020012200 1011111020 010100?000 0000010000 11?0000003 1100?0?110 1110000010 1001011020 0110000000 100000
Leptomorphus_medleri         1012010000 0002110012 100210?000 0011110001 0101011100 0001110111 1110110001 0101011001 0100110212 000000
Leptomorphus_neivai          1012010000 0002110012 100210?000 0111111001 0101011100 0011110111 1010110001 0101011000 0100110212 000000
Leptomorphus_walkeri         2011010000 0002112012 100210?000 0111110001 0101011100 0001110111 1110110001 0101011001 0000110212 000000
Loicia_basifurca             1101001100 1000000010 000000?000 0000000000 10?0000000 0000?10000 0010100001 0100011000 0000010102 000000
Megalopelma_nigroclavatus    2010010000 0000011010 001200?000 0210010011 0110011000 0021111000 1010000200 0001011021 0000110102 100000
Megalopelma_platyura         2010010000 0000211010 021200?000 0210010001 0110011000 0021111000 1110010201 0101011021 0100110102 100000
Monoclona_bicolor            10001?00?? 0000211120 020200?000 0110010011 0110011010 0001111110 1110000200 001???10?1 0000110102 100000
Monoclona_floridensis        10001?00?? 0000211120 020200?000 0110010011 0110011010 0001111110 1110??0200 001???10?1 0000110102 100000
Monoclona_furcata            1000010000 0001211110 001200?000 0110010011 0110011010 0001111110 1010000200 001???10?1 0000110102 000000
Monoclona_rufilatera         1000010000 0001211110 021200?000 0110010011 0110011010 0001111110 1010000200 001???10?1 0000110102 100000
Morganiella_fusca            1000020100 0010012000 0111011000 0010010001 0101011100 0021111110 1110110210 1002011020 0000010002 100000
Neoaphelomera_cristata       1010010100 0010211120 001200?000 0210010001 0110011010 1101111110 1112100200 201???10?1 0100110102 101000
Neoaphelomera_skusei         2010020100 0010211020 001200?000 0210010001 0110011010 1101110110 1112100200 201???10?1 0100110102 210000
Neoaphelomera_sydneyensis    1010010101 0000211010 001200?000 0210010001 0110011010 1101110110 1112100200 201???10?1 0100110102 100000
Neotrizygia_obscura          2000010000 0010212000 0102011010 0?10010001 0100011002 0021111110 1112100200 201???10?1 0100010002 100000
Neuratelia_nemoralis         1010011100 0001112001 001100?000 1010010001 0100011110 0001010001 1110000020 0001011100 0000010102 101000
Neuratelia_sayi              1010011100 1011112001 001100?000 0010010001 0100011010 0001110001 1110100020 0001011000 0000010102 001000
Neuratelia_scitula           1010011100 1011112002 001200?000 0010010001 0100011010 0001110001 1110100020 0001011100 0000010202 001000
Paramorganiella_adventurosa  2001010101 0010211000 001201?000 0010010011 0100011000 0021111100 1111100100 2001011010 0100110002 000000
Paratinia_recurva            0102011100 1011010000 000000?000 0000000000 10?0000000 0000?10010 1010100001 0101111100 0000000102 000000
Paratinia_sciarina           0102011100 10?1010000 000000?000 0000000000 10?0000000 0000?10000 1010000001 0101011110 0000000102 000000
Paratrizygia_conformis       2000011211 1001111000 010200?000 0010010001 0100011000 1101111000 1012110201 211???11?0 0100010002 101000
Paratrizygia_setifera        20?0012111 1011211010 000200?000 0010010001 0100011000 1101111000 1112110201 211???11?1 0100010012 101000
Paratrizygia_spinulosa       20?0012111 1011211010 000200?000 0010010001 0100011000 1101110000 1112110201 211???11?1 0100010012 101000
Parvicellula_fascipennis     1000011100 1111211011 0012011110 0010010001 0101011110 1001111110 1010110200 101???10?0 0000010002 ???000
Parvicellula_flabellifera    1000011100 1110211011 0012011010 0010010001 0100011100 1001111110 1010110200 101???10?1 0000010002 101000
Parvicellula_producta        2000011100 1111211001 0012011010 0010010001 0100011100 1001111110 1010110200 101???10?1 0100010002 101000
Parvicellula_triangula       0000021200 1111111011 0012011110 0010010001 0101011100 1001111110 1010100200 101???10?0 0000010002 101000
Phthinia_furcata             ?010021110 110??12001 000000?001 0210000001 0100010000 000110?010 0100010200 0001011021 0011201212 100000
Phthinia_humilis             1010021110 1110112011 000000?001 0210000001 0100010000 000110?010 0110010200 0001011021 0011201212 001000
Phthinia_longiventris        10?11?11?? 1101?12001 000000?001 0210010001 0100010000 000100?010 0100000200 0001011021 0001201212 000000
Phthinia_n.sp.               1021021000 1001212001 000000?001 0210010001 0100010000 000110?110 1110000200 0001011021 0000201212 000000
Phthinia_tanypus             1010021110 1101212001 000000?001 0210010001 0100010000 000100?010 1110000200 0001011021 0011201212 000000
Polylepta_borealis           1000020100 0010212012 000200?001 0210010011 0100011100 0021110110 1011100010 0001011000 0000210112 000000
Polylepta_guttiventris       1000020100 0110212012 000200?001 0210010011 0100011100 0021110110 1011100010 0001011000 0000210112 000000
Sciophila_adamsi             2000020010 0001011010 0012011000 0010010001 0100011110 0021111110 1010110200 0101011000 0100010002 101100
Sciophila_hirta              2000020000 0001011010 0012011000 0010010001 0100011110 0011111110 1010110200 0101011000 0100010002 101100
Sciophila_n.sp.              2000020000 0001011010 0012011000 0010010001 0100011110 0021111100 1010110200 0001011021 0100010002 101100
Sciophila_nepalensis         1000010000 0001011010 0012011000 0010010001 0100011110 0011111100 1010110200 0101011011 0100010102 001100
Sciophila_rufa               2000020000 0001011010 0002011000 0010010001 0101011110 0011111110 1010110200 0101011000 0100010102 101100
Speolepta_leptogaster        0010010100 0010010100 000000?000 0000000000 11?0000001 1000?0?000 0000000000 0001011021 0000200111 000000
Duretophragma_glabanum       1000010101 0000012012 000200?000 0210010011 0100001000 0021110110 1010100201 0001011111 0000110102 100000
Duretophragma_longifurcata   1000010100 0000012002 000200?100 0210011011 0100001000 0021110110 1010??0201 0001111101 0100110102 000000
Stenophragma_meridianum      20001?11?? 0001212012 001200?000 0010010011 0100001000 0011110100 1010000201 0101011021 0000010102 ???000
Stenophragma_papanorum       20001?10?? 0001002102 0?1200?000 0210010011 0100001000 0011110100 1110000201 0101111021 0000110102 000000
Syntemna_hungarica           2000010100 0000000000 000200?000 0000010010 0100000002 0010?10000 1010100000 0001011000 0000010001 100000
Tasmanina_gracilis           1002010100 0011012000 000200?000 0010010011 0100011000 0001110000 1110110001 0101111100 0000010002 000000
Taxicnemis_marshalli         0011011112 0002000001 001200?000 0100000010 0100001001 1001010101 0011110001 0102011001 0002011012 101000
Trizygia_flavipes            2000011111 1011011000 0102011010 0010010001 0100011100 0011111100 1112100200 201???10?0 0000010002 100000
Spritella_seqoiaphila        1000021200 0011111111 0012011100 1211211001 010001?010 0001111110 1110??0?00 001???10?1 00000??102 101000

;

END;
